# Supplementary material for: HIV-1 diverts cortical actin for particle assembly and release
Source: Nat Commun. 2023 Oct 31;14:6945. doi: 10.1038/s41467-023-41940-0 (PMC10618566; doi:10.1038/s41467-023-41940-0)
Supplement: Supplementary file 8 — Source Data [file 41467_2023_41940_MOESM8_ESM.zip]

Archive with 8 entries (8 files):
- Data-Figures/Data_figure1.xlsx
- Data-Figures/Data_figure2.xlsx
- Data-Figures/Data_figure3.xlsx
- Data-Figures/Data_figure4.xlsx
- Data-Figures/Data_figure5.xlsx
- Data-Figures/Data_figure6.xlsx
- Data-Figures/Data_figure7.xlsx
- Source data western blots.pdf
