# Supplementary material for: HIV-1 diverts cortical actin for particle assembly and release
Source: Nat Commun. 2023 Oct 31;14:6945. doi: 10.1038/s41467-023-41940-0 (PMC10618566; doi:10.1038/s41467-023-41940-0)
Supplement: Supplementary file 8 — Source Data [file 41467_2023_41940_MOESM8_ESM.zip › Data-Figures/Data_figure1.xlsx]

## Sheet: Figure1
	Fig 1a
	Effect of Jasp on cell death
			Jasp (µM)
	Normalised cell viability		0	100	100	100
			0.25	104	90	91
			0.5	100	91	87
			1	96	82	86
			2		81	83
			4	63	67	70
			6	66	68	73
			8	75	77	70
			10		76	67
			20	77	67	66
			50	70	60	74
			100	50	50	52
	Effect of Jasp on cell death
			Jasp (µM)
	Normalised cell viability		0	100	100	100
			0.25	94	90	101
			0.5	96	92	92
			1	88	81	82
			2	46	43	48
			4	48	47	51
			6	48	44	43
			8	44	41	40
			10	49	41	42
			20	39	40	42
	Effect of Lat on particle relase
	Lat (nM)	0	250	500	1000			0	250	500	1000
	Normalised p24 release	102	100	124	145		Normalised cell viability	98	102	112	122
		104	73	104	135			108	108	116	109
		93	42	104	91			95	100	101	101
		89	78	102	119			128	126	130	124
		95	102	110	172			102	111	112	79
		105	103	116	127			87	96	99	76
		103	101	111	159			91	87	73	119
		107	109	130	151			116	116	114	67
		102	113	123				75	85	77
	Effect of Jasp on particle relase
	Jasp(µM)	0	250	500	1000
	Normalised p24 release	102	47	54	49		Normalised cell viability	98	85	84	87
		104	52	33	39			108	86	84	86
		93	70	40	46			95	82	81	84
		105	63	39	67			132	85	91	72
		92	66	74				109	82	92
		98		72				95		74
		97						91
		107						87
		101						86
Fig1b
	DMSO	LatB 0.25µM	LatB 1µM
	15226	1572	180
	27960	3657	263
	24993	11264	1401
	25054	2466	32
	16095	7909	78
	31622	2170	2338
	21871	88	1318
	14346	4186	15
	15495	375	1220
	14028	216	103
	26935	758	207
	13506	17	253
	13490		1443
	25725
	20829
	15161
	16326
	15259
	18800
	13015
Fig1C		DMSO	LatB(0.25µM)	DMSO	latB(1µM)
	%viral release	48	62	27	72
		34	59	31	70
		31	38	44	73
		31	46	43	63
		35	46	39	66
