# Supplementary material for: HIV-1 diverts cortical actin for particle assembly and release
Source: Nat Commun. 2023 Oct 31;14:6945. doi: 10.1038/s41467-023-41940-0 (PMC10618566; doi:10.1038/s41467-023-41940-0)
Supplement: Supplementary file 8 — Source Data [file 41467_2023_41940_MOESM8_ESM.zip › Data-Figures/Data_figure2.xlsx]

## Sheet: Figure 2
	Fig 2a
	Effect of CK666 on particle relase
	CK666(µM)	0	25	75	150	250			0	25	75	150	250
	Normallized p23	100	94	146	200	38		Normalized cell death	94	78	75	58	43
		100	93	161	119	38			93	86	80	76	40
		100	98	162	122	38			100	80	73	73	43
		111	123	194	185				103	95	63	54
		77	133	178	183				116	104	73	48
		87	143	196	200				78	88	73	57
		112	137	169	192				101	101	61	60
		114	130	183	195				101	106	79	69
	Fig2b
	Effect of CK689 on particle relase
	CK689(µM)	0	25	75	150	250				0	25	75	150	250
	Normallized p23	99	81	104	76	111		Normalized cell death		93	107	102	100	93
		100	74	103	91	112				94	109	107	105	97
		100	101	78	93					100	119	98	108
		86	112	101	0					95	111	109
		89	105	103						82	128	89
		101		112						88		92
		100								110		114					112.819
		116								113
								p24release (ng/ml)
	Fig2c		Time(hours)
	Kinetics of viral release		2	20	18	14	16	16	17	15	16
			12	18	19	12	16	18	22	18	15
			24	17	25	25	27	15	21	18	14
			36	63	64	88	141	100	95	126	126
			48	194	173	157	338	291	260	253	252
			60	335	280	276	337	441	384	393	346
			72	324	311	265	363	379	383	361	401
			84	380	329	321		428	385	369
			96	374	364			426	394
	Fig2d							Fig2e		HIV delta ENV				HIV wt
	p24release (ng/ml)		DMSO	CK666
			111	194					DMSO	CK666			DMSO	CK666
			77	178				p24release (ng/ml)	88	135			104	146
			87	196					83	118			102	146
			112	169					129	137			94	137
			114	183					95	115			95	165
			142	223					100	125			105	165
			90	192					105	114			100	151
			67	161					98	124
									85	135
									116	145
									77	149
									124	198
									99	179
									101	134
									102	128
									96	121
										HIV delta ENV				HIV wt
	Fig 2f							Fig 2g
			DMSO	CK666					DMSO	CK666			DMSO	CK666
	Relative band intensity (A.U)		61	80				Relative band intensity (A.U.)	28	70			58	70
			58	69					37	64			66	74
			52	67					57	68			58	76
			56	59					56	70			63	72
			48	62					63	67			74	82
			48	64					53	58			66	74
									59	73			39	50
													44	55
													25	50
													40	70
