# Supplementary material for: HIV-1 diverts cortical actin for particle assembly and release
Source: Nat Commun. 2023 Oct 31;14:6945. doi: 10.1038/s41467-023-41940-0 (PMC10618566; doi:10.1038/s41467-023-41940-0)
Supplement: Supplementary file 8 — Source Data [file 41467_2023_41940_MOESM8_ESM.zip › Data-Figures/Data_figure3.xlsx]

## Sheet: Figure 3
	Fig3a
				DMSO	CK666
	Fluorescence intensity (A.U.)			25030	12489
				15738	17580
				25770	5544
				12161	15183
				19823	22328
				17441	16554
				14097	9569
				20270	8213
				34687	10095
				24267	11610
				17293	12380
				14936	11147
				19236	7891
				12041	5445
				22746	4373
	Fig3b
				DMSO	CK666
	Platform surface density (#/µm²)			0.1	0.17		0.1	0.17
				0.13	0.21		0.13	0.21
				0.09	0.29		0.09	0.29
				0.07	0.18		0.07	0.18
				0.06	0.17		0.06	0.17
				0.1	0.26		0.1	0.26
				0.04	0.24		0.04	0.24
				0.15	0.18		0.15	0.18
				0.13	0.2		0.13	0.2
	Fig3c
	Cluster surface density (#/µm²)			DMSO	CK666
				2.1	3.9
				3.2	3.6
				2.9	3.6
				3.3	3.6
				3.1	2.8
				2.6	3.4
				2.9	3.2
				2.6	3.9
				2.8	2.8
				2.8	4.3
				2.5	3.8
				1.9	4.8
				1.9	4
				2.6	4.6
				2.7	4.3
				3.3	4.6
				2.9	4.3
				3.9	4.2
				3.3	4.1
				4.2	4.4
				3.6	3.6
				1.7	3.3
				1.8	3.3
				1.6	2.6
				2.3	2.9
				1.4	3.1
				1.8	2.6
				2.1	2.8
				1.5	2.4
				1.9	2.6
				1.9	2.8
				3.1	2.9
				3.4	3.5
				3.9	2.8
				2.9	3.3
				2.8	2.8
				3.4	3.4
				3.2	2.8
				3	2.1
				2.8	3.3
				2.8	2.9
				4.2	2.4
				4.1	2.6
				3.2	2.3
				2.8	2.2
				3.2	2.6
				2.9	2.8
				2.4	2.2
				3.2	2.7
