# Supplementary material for: HIV-1 diverts cortical actin for particle assembly and release
Source: Nat Commun. 2023 Oct 31;14:6945. doi: 10.1038/s41467-023-41940-0 (PMC10618566; doi:10.1038/s41467-023-41940-0)
Supplement: Supplementary file 8 — Source Data [file 41467_2023_41940_MOESM8_ESM.zip › Data-Figures/Data_figure4.xlsx]

## Sheet: Figure 4
Fig4a		w/o Gag		w/ Gag
		DMSO	CK666	DMSO	CK666
Normalized actin		0.77	0.68	1.05	0.47
fluoresence intensity		0.68	0.86	1.01	0.36
		0.8	0.78	1.01	0.45
		1.1	0.75	1.1	0.58
		1.05	0.77	0.92	0.76
		1.18	0.63	0.97	0.74
		0.89	0.77	0.94	0.78
		0.79	0.79	0.94	0.77
		1	0.78	1.21	0.57
		1.06	0.82	0.95	0.73
		1.04	1.2	0.99	0.85
		1.04	1.53	0.84	0.86
		0.97	1.58	1.1	0.61
		0.93	1.13	1.39	0.71
		1.2	1.62	0.79	0.82
		1.05	0.94	1.37	0.84
		0.92	0.94	1.2	0.83
		1.19	0.93	1.28	0.55
		1.19	0.69	1.39	0.86
		0.88	0.75	1.09	1.11
		0.8	1.44	0.95	0.65
		1.12	1.37	1.03	0.84
		0.66	0.83	1	0.83
		0.82	1.11	1.03	0.52
		0.93	1.09	0.87	0.54
		1.26	0.92	1.38	0.87
		1	0.9	1.13	0.75
		1.11	0.84	1.11	0.88
		0.81	1.24	1.38	1.29
		0.79	1.31	1.49	1.02
		0.86	0.89	0.23	0.7
		0.73	1.42	0.29	0.88
		0.69	0.99	0.43	0.55
		0.83	0.87	0.29	0.72
		0.88	1.02	0.4	0.94
		0.82	1.07	0.26	0.84
		0.74	1.02	0.23	0.66
		1.27	1.11	0.31	0.66
		1.22	1.1	0.26	0.57
		1.17	1.06	0.21	0.73
		1.05	0.87	0.72	1.08
		0.8	0.85	0.71	0.81
		0.69	0.9	0.68	0.65
		0.64	0.94	0.77	0.52
		0.71	0.98	0.84	0.78
		1	0.75	0.94	0.83
		0.78	0.92	0.75	0.84
		0.97	0.99	0.9	0.86
		1.14	0.88	0.9	0.88
		1.2	1.13	0.73	1.24
		0.82	0.7	1.11	1.65
		1.02	0.89	1.2	0.88
		0.93	1.61	1.24	1.16
		0.77	1.19	1.16	0.87
		0.9	1.14	0.88	0.75
		0.86	1.03	1.36	0.99
		1	1.05	0.87	1.09
		0.91	1.03	0.86	0.76
		1.01	1.42	0.78	0.78
		0.82	1.37	0.81	1.07
		0.71	1.12	0.65	1.07
		0.73	1.17	0.72	0.85
		0.87	1.15	0.66	1.37
		0.94	0.84
		0.94	0.79
		1.07	0.89
		1	1.16
		0.94	1.06
		0.68	1.01
		0.95	1.06
		1.21	0.88
		0.99	0.87
		0.91	1.05
		1.05	0.83
		0.87	0.87
		1.2	1.35
		0.96	1.69
		1.08	1.72
		1.04	1.26
		1.08	0.69
Fig 4E					Fig 4F						Fig4G
														DMSO	CK666
cbc relative values		-1	0		cbc relative values	-1	0				cbc cumulative dsitribution		-1	0	0
(100% = sum of the cbc values)		-0.96	0		(100% = sum of the cbc values)	-0.96	0						-0.96	0	0
		-0.92	0			-0.92	0						-0.92	0	0
		-0.88	0			-0.88	0						-0.88	0	0
		-0.84	0.003			-0.84	0.001						-0.84	0	0
		-0.8	1.346			-0.8	0.123						-0.8	0.001	0.001
		-0.76	3.692			-0.76	1.539						-0.76	0.017	0.017
		-0.72	4.203			-0.72	3.694						-0.72	0.054	0.054
		-0.68	3.723			-0.68	5.318						-0.68	0.107	0.107
		-0.64	3.619			-0.64	5.76						-0.64	0.164	0.164
		-0.6	3.396			-0.6	5.487						-0.6	0.219	0.219
		-0.56	2.937			-0.56	4.869						-0.56	0.268	0.268
		-0.52	2.527			-0.52	4.483						-0.52	0.313	0.313
		-0.48	2.295			-0.48	4.037						-0.48	0.353	0.353
		-0.44	2.235			-0.44	3.559						-0.44	0.389	0.389
		-0.4	2.11			-0.4	3.208						-0.4	0.421	0.421
		-0.36	1.865			-0.36	2.603						-0.36	0.447	0.447
		-0.32	1.831			-0.32	2.361						-0.32	0.47	0.47
		-0.28	1.793			-0.28	2.156						-0.28	0.492	0.492
		-0.24	1.748			-0.24	2.044						-0.24	0.512	0.512
		-0.2	1.649			-0.2	1.941						-0.2	0.532	0.532
		-0.16	1.557			-0.16	1.807						-0.16	0.55	0.55
		-0.12	1.626			-0.12	1.722						-0.12	0.567	0.567
		-0.08	1.632			-0.08	1.676						-0.08	0.584	0.584
		-0.04	1.58			-0.04	2.089						-0.04	0.605	0.605
		0	1.525			0	1.602						0	0.621	0.621
		0.04	1.572			0.04	1.594						0.04	0.637	0.637
		0.08	1.592			0.08	1.548						0.08	0.652	0.652
		0.12	1.587			0.12	1.588						0.12	0.668	0.668
		0.16	1.603			0.16	1.519						0.16	0.683	0.683
		0.2	1.596			0.2	1.499						0.2	0.698	0.698
		0.24	1.634			0.24	1.572						0.24	0.714	0.714
		0.28	1.653			0.28	1.533						0.28	0.729	0.729
		0.32	1.731			0.32	1.634						0.32	0.746	0.746
		0.36	1.819			0.36	1.63						0.36	0.762	0.762
		0.4	1.885			0.4	1.636						0.4	0.778	0.778
		0.44	1.905			0.44	1.703						0.44	0.795	0.795
		0.48	1.995			0.48	1.768						0.48	0.813	0.813
		0.52	2.19			0.52	1.853						0.52	0.832	0.832
		0.56	2.265			0.56	1.782						0.56	0.849	0.849
		0.6	2.287			0.6	1.747						0.6	0.867	0.867
		0.64	2.48			0.64	1.83						0.64	0.885	0.885
		0.68	2.791			0.68	2.055						0.68	0.906	0.906
		0.72	3.137			0.72	2.087						0.72	0.927	0.927
		0.76	2.456			0.76	1.359						0.76	0.94	0.94
		0.8	2.414			0.8	1.301						0.8	0.953	0.953
		0.84	2.874			0.84	1.394						0.84	0.967	0.967
		0.88	4.083			0.88	1.874						0.88	0.986	0.986
		0.92	3.557			0.92	1.415						0.92	1	1
		0.96	0			0.96	0						0.96	1	1
		1	0			1	0						1	1	1
