# Supplementary material for: HIV-1 diverts cortical actin for particle assembly and release
Source: Nat Commun. 2023 Oct 31;14:6945. doi: 10.1038/s41467-023-41940-0 (PMC10618566; doi:10.1038/s41467-023-41940-0)
Supplement: Supplementary file 8 — Source Data [file 41467_2023_41940_MOESM8_ESM.zip › Data-Figures/Data_figure5.xlsx]

## Sheet: Figure 5
	Figure 5C								Figure 5D
		Jurkat		SLB							Jurkat		SLB
	Diffusion coefficient	DMSO	CK666	NoActin	0.44µM	2.2µM	4.4µM				DMSO	CK666	NoActin	0.44µM	2.2µM	4.4µM
	(µm²/s)	1	1.9	2.1	1.7	1.3	1.1		FCS diffusion laws intercept		-9.3	0	-0.1	-0.6	-6.2	-4.5
		1.2	2.8	2.9	1.5	1	1		(ms)		-8.1	2.9	1.7	-0.9	-2.9	-5
		1.1	2.4	2	1.5	1.2	1				-9.9	1.4	4.2	2.8	-0.2	-2.7
		1.3	2.2								-3.7	-0.1
		1.1	2.2								-8.6	1.9
		1.2	2.9								-7.2	3.5
		SLB
	FIgure5F	NoActin	0.44µM	2.2µM	4.4µM			FIgure5G		SLB
	Membrane bound diffusion coefficient	1.8	1	1.1	0.6			% of Gag bound to the membrane		NoActin	0.44µM	2.2µM	4.4µM
	(µm²/s)	2.6	2.7	0.7	0.9					45	59	45	50
		3.1	1.4	0.3	0.5					36	53	43	71
		3.7								43	43	43	53
										43
		SLB
	Figure5I	NoActin	0.44µM	2.2µM	4.4µM
	Cluster surface density	0.023	0.006	0.003	0.002
	(#/µm²)	0.012	0.007	0.001	0.002
		0.004	0.005	0.002	0.001
		0.007	0.009	0.001
			0.009
			0.007
