# Supplementary material for: HIV-1 diverts cortical actin for particle assembly and release
Source: Nat Commun. 2023 Oct 31;14:6945. doi: 10.1038/s41467-023-41940-0 (PMC10618566; doi:10.1038/s41467-023-41940-0)
Supplement: Supplementary file 8 — Source Data [file 41467_2023_41940_MOESM8_ESM.zip › Data-Figures/Data_figure6.xlsx]

## Sheet: Figure 6
Figure 6B							Figure 6C					Figure 6D
			CTRL	siARPIN				CTRL	siARPIN				CTRL	siArpin
	Normalized Arpin extinction		100	51			Viral Release	60	40			Normalized Viral	100	63
	(%)		100	53			(%)	58	50			Release (%)	100	79
			100	65				71	52				100	83
