# Supplementary material for: HIV-1 diverts cortical actin for particle assembly and release
Source: Nat Commun. 2023 Oct 31;14:6945. doi: 10.1038/s41467-023-41940-0 (PMC10618566; doi:10.1038/s41467-023-41940-0)
Supplement: Supplementary file 8 — Source Data [file 41467_2023_41940_MOESM8_ESM.zip › Data-Figures/Data_figure7.xlsx]

## Sheet: Figure 7
Figure 7C
			non infect	HIV-1				non Infect	HIV-1
			3	7				33	43
	% cell bound	Arpin	5	12		% cell bound	Tsg101	27	52
			3	7				28	41
Figure 7D
Arpin localisation numbre in different areas					Infected	Not Infected
					290	11
( 100 different area)					154	18
					666	55
					1274	3
					1402	5
					856	0
					911	0
					64	11
					33	0
					6	30
					739	10
					558	61
					335	115
					750	65
					220	69
					384	18
					1366	3
					834	0
					44	33
					99	0
					667	13
					234	43
					642	18
					335	139
					744	7
					2609	47
					1454	49
					664	185
					72	32
					149	6
					2590	13
					1416	60
					1020	173
					1994	94
					190	106
					382	152
					2142	178
					1093	143
					409	0
					1341	28
					2361	2
					638	0
					301	152
					657	131
					183	100
					1348	150
					246	62
					440	115
					385	158
					46	0
					1496	2
					496	123
					316	21
					348	40
					415	38
					608	27
					498	46
					1855	7
					246	217
					3	2
					520	101
					264	301
					260	205
					105	121
					386	26
					522	164
					930	79
					2287	97
					117	156
					32	9
					111	0
					197	51
					320	43
					1107	84
					233	117
					775	113
					2881	33
					1005	180
					14	139
					38	30
					16	0
					259	5
					1355	9
					658	92
					893	75
					947	49
					990	9
					49	47
					108	41
					26	4
					205	1
					136	3
					298	0
					31	3
					15	25
					124	150
					20	89
					237	0
					35	178
					104	0
